# Supplementary material for: ABI5-binding proteins are substrates of key components in the ABA core signaling pathway affecting seeds
Source: Plant Physiol. 2025 Dec 23;200(1):kiaf674. doi: 10.1093/plphys/kiaf674 (PMC12857203; doi:10.1093/plphys/kiaf674)
Supplement: kiaf674_Supplementary_Data [file kiaf674_supplementary_data.zip]

Archive with 2 entries (2 files):
- Supplementary Datafinal.pdf
- SuppTables.xlsx
