# Supplementary material for: ABI5-binding proteins are substrates of key components in the ABA core signaling pathway affecting seeds
Source: Plant Physiol. 2025 Dec 23;200(1):kiaf674. doi: 10.1093/plphys/kiaf674 (PMC12857203; doi:10.1093/plphys/kiaf674)
Supplement: kiaf674_Supplementary_Data [file kiaf674_supplementary_data.zip › SuppTables.xlsx]

## Sheet: Supp.Table 1 Phospho-sites
Supplementary Table 1. AFP2 predicted phosphorylation sites
Residue	NetPhos 2.0 score	PhosPhAt score	Musite score	SnRK2 target	MPK target	in vitro phosphorylated
Y28	0.315	1.59
S38	0.02	0.11
T51	0.781	0.21
T76	0.973	1.1	1.09		T-P
S83	0.971
S94	0.947
S85	0.997	0.81	-0.1	R-S-S-S		Yes
T89	0.014	0.84
Y103	0.622	0.97
T104	0.041	0.19
T111	0.9
S112	0.321	0.37	0.77	R-T-T-S		Yes!
S129	0.988
S150	0.753	0.61	0.46	S-D
T154	0.084	0.14
S156	0.966	0.45
T164	0.471	0.75
S187	0.179	0.67	0.54	S-D
T193	0.137	0.91	0.17
S197	0.323	0.44
S198	0.725	0.52
S199	0.063	0.21
S200	0.992	0.65
S202	0.996
S213	0.572	0.03
S215	0.916	0.8
S221	0.772	1.13	0.83		S-P
S232	0.844	0.46
S234	0.745	0.56
T243	0.046	0.21
S259	0.985	1.28	0.67	R-V-R-S
S262	0.763	0.63	0.74
S273	0.044	0.18	-0.14
S284	0.303	0.34
Y299	0.137	0.46
T319	0.94	0.27			T-P
T343	0.689
Color coded on scale of low (yellow) to high (green) probability
NetPhos2.0: <https://www.hsls.pitt.edu/obrc/index.php?page=URL1043960082>
PhosPhAt: <https://phosphat.uni-hohenheim.de/>
MuSite: <https://musite.sourceforge.net/>

## Sheet: Supp.Table 2 Genes
Supplementary Table 2: List of genes included in this study
AGI	GenBank Accession	Gene name(s)
AT1G69260	NM_105593	AFP1
AT1G13740	NM_101242	AFP2	LITTLE NINJA;LNJ
AT3G29575	NM_113878	AFP3
AT3G02140	NM_111081	AFP4	TMAC2;TWO OR MORE ABRES-CONTAINING GENE 2
AT3G50500	NM_001203118	SnRK2.2	SRK2D
AT5G66880	NM_001345807	SnRK2.3	SRK2I
AT4G33950	NM_119556	SnRK2.6	SRK2E;OST1
AT1G60940	NM_104774	SnRK2.10	SRK2B
AT4G26080	NM_118741	ABI1
AT5G57050	NM_125087	ABI2
AT5G51760	NM_124555	AHG1
AT3G11410	NM_111974	AHG3	PP2CA
AT5G59220	NM_125312	HAI1	SAG113
AT1G07430	NM_100617	HAI2	AIP1;AKT1 INTERACTING PROTEIN PHOSPHATASE 1;ATAIP1;HAI2;HIGHLY ABA-INDUCED PP2C GENE 2;HON;HONSU (KOREAN FOR ABNORMAL DROWSINESS)
AT1G72770	NM_105936	HAB1
AT3G45640	NM_114433	MPK3
AT4G01370	NM_116367	MPK4
AT2G43790	NM_129941	MPK6
AT2G18170	NM_127374	MPK7
AT5G19010	NM_121906	MPK16
AT2G01450	NM_126206	MPK17
AT2G42880	NM_129849	MPK20
AT4G17870	NM_117896	PYR1	RCAR11
AT5G46790	NM_124049	PYL1	RCAR12
AT2G26040	NM_128163	PYL2	RCAR14
AT1G73000	NM_105958	PYL3	RCAR13
AT2G38310	NM_129387	PYL4	RCAR10
AT5G05440	NM_120626	PYL5	RCAR8
AT2G40330	NM_129593	PYL6	RCAR9
AT4G01026	NM_116332	PYL7	RCAR2
AT5G53160	NM_124695	PYL8	RCAR3
AT1G01360	NM_100018	PYL9	RCAR1
AT4G27920	NM_118930	PYL10	RCAR4
AT5G45860	NM_123954	PYL11	RCAR5
AT5G45870	NM_123955	PYL12	RCAR6
AT4G18620	NM_117978	PYL13	RCAR7
AT4G09000	NM_001160744	GRF1	GENERAL REGULATORY FACTOR1-G-BOX FACTOR 14-3-3 HOMOLOG ISOFORM CHI;GF14 CHI
AT1G78300	NM_106479	GRF2	14-3-3 PROTEIN G-BOX FACTOR14 OMEGA;14-3-3OMEGA;GENERAL REGULATORY FACTOR 2;GF14 OMEGA
AT5G38480	NM_123209	GRF3	RCI1
AT1G35160	NM_001198209	GRF4	14-3-3 PROTEIN G-BOX FACTOR14 PHI;14-3-3PHI;GENERAL REGULATORY FACTOR 4;GF14 PHI;GF14 PROTEIN PHI CHAIN;GRF4
AT3G02520	NM_111119	GRF7	GF14 NU

## Sheet: Supp. Table 3 Primers
Supplementary Table 3: Primers used in this study
AFP2 Mutagenic primers:
S85A-F	CTGAAACGATCTTCTGCTGTTTTGGACACTG
S85A-R	CAGTGTCCAAAACAGCAGAAGATCGTTTCAG
S85E-F	GGAAGCTGAAACGATCTTCTGAAGTTTTGGACACTGTACCATTC
S85E-R	AATGGTACAGTGTCCAAAACTTCAGAAGATCGTTTCAGCTTCCT
S85D-F	GAAGCTGAAACGATCTTCTGATGTTTTGGACACTGTACC
S85D-R	GGTACAGTGTCCAAAACATCAGAAGATCGTTTCAGCTTC
T76A-F	TCGGAGTAGACAAGGCTCCGAGGAAGC
T76A-R	CAGCTTCCTCGGAGCCTTGTCTACTCC
S112A-F	TTAGAGAGAACGACGGCGTTACCGGCGGAG
S112A-R	TCTCCGCCGGTAACGCCGTCGTTCTCTCTA
S112E-F	GTTTAGAGAGAACGACGGAATTACCGGCGGAGATGG
S112E-R	TCCATCTCCGCCGGTAATTCCGTCGTTCTCTCTAAA
S112D-F	TTAGAGAGAACGACGGACTTACCGGCGGAGATGG
S112D-R	CATCTCCGCCGGTAAGTCCGTCGTTCTCTCTAAA
S221A-F	CTGCAATGATGAAAGAGCTCCGAAAATCGTGGCAGG
S221A-R	CTGCCACGATTTTCGGAGCTCTTTCATCATTGCAGC
S221D-F	GCTGCAATGATGAAAGAGATCCGAAAATCGTGGCAGG
S221D-R	CCTGCCACGATTTTCGGATCTCTTTCATCATTGCAGC
T319A-F	GGTAGTTTCTTGGCTCCAGCTGAGTTTG
T319A-R	CAAACTCAGCTGGAGCCAAGAAACTACC
T319D-F	TGCCATGGTAGTTTCTTGGACCCAGCTGAGTTTGTTAAAC
T319D-R	TTTAACAAACTCAGCTGGGTCCAAGAAACTACCATGGCAA
S259A-F	ATGAAAAAAGAGTGAGAGCTGAAGACTCGGTGGATAG
S259A-R	TATCCACCGAGTCTTCAGCTCTCACTCTTTTTTCATT
S262A-F	AGAAGTGAAGACGCTGTGGATAGGAAAG
S262A-R	TTT CCT ATC CAC AGC GTC TTC ACT TCT C
T343A-R	CGGGATCCTTAAAAGGTCGAAGAAGAAGCGTTGACAACG
(S346,T347)A-R	GAAAGCTGGGTctcgagGTATTAAAAGGcaGcAGAAGAGGTGTTGAC
(compatible with one-step Gateway cloning)
qRT-PCR primers
YFP-F	TCAAGATCCGCCACAACATC
YFP-R	TGGTAGCTCAGGTAGTGGTT
N.b.PP2AA-F	GACCCTGATGTTGATGTTCGCT
N.b.PP2AA-R	GAGGGATTTGAAGAGAGATTTC
AT1G13320qRT-F	TAACGTGGCCAAAATGATGC
AT1G13320qRT-R	GTTCTCCACAACCGCTTGGT
(PP2AA3)
At5g46630qRT-F: CCACGCTAAGTGCAGAAATTG
At5g46630qRT-R: GTGAACATTGGCACCTGAAAT
(AP2M)
